# Supplementary material for: How to Motivate SARS-CoV-2 Convalescents to Receive a Booster Vaccination? Influence on Vaccination Willingness
Source: Vaccines (Basel). 2022 Mar 16;10(3):455. doi: 10.3390/vaccines10030455 (PMC8953711; doi:10.3390/vaccines10030455)
Supplement: Supplementary file 1 [file vaccines-10-00455-s001.zip]

Archive with 1 entries (1 files):
- vaccines-1596587-supplementary.pdf
